# Supplementary material for: Platelet Activating Factor Receptor Exaggerates Microglia-Mediated Microenvironment by IL10-STAT3 Signaling: A Novel Potential Biomarker and Target for Diagnosis and Treatment of Alzheimer’s Disease
Source: Front Aging Neurosci. 2022 Apr 28;14:856628. doi: 10.3389/fnagi.2022.856628 (PMC9096237; doi:10.3389/fnagi.2022.856628)
Supplement: Supplementary file 2 [file Table_1.xlsx]

## Sheet: GSE1297
!Sample_title	!Sample_characteristics_ch1	!Sample_characteristics_ch1	!Sample_characteristics_ch1	!Sample_characteristics_ch1	!Sample_characteristics_ch1	!Sample_characteristics_ch1	ID_REF
Control 976	nft: 8	braak: 3	age: 85	mmse: 30	Sex: M	pmi: 2	GSM21215
Control 1003	nft: 7	braak: 2	age: 80	mmse: 26	Sex: M	pmi: 2.25	GSM21217
Control 1008	nft: 2	braak: 2	age: 92	mmse: 26	Sex: F	pmi: 2.45	GSM21218
Control 1012	nft: 0.4	braak: 4	age: 80	mmse: 26	Sex: M	pmi: 3	GSM21219
Control 1015	nft: 0.4	braak: 1	age: 75	mmse: 29	Sex: M	pmi: 3.35	GSM21220
Control 1018	nft: 4.8	braak: 3	age: 97	mmse: 29	Sex: F	pmi: 2.75	GSM21221
Control 1030	nft: 0	braak: 1	age: 95	mmse: 28	Sex: M	pmi: 1.75	GSM21226
Control 1039	nft: 0.3	braak: 1	age: 77	mmse: 28	Sex: M	pmi: 3.5	GSM21231
Control 1040	nft: 1.3	braak: 2	age: 87	mmse: 27	Sex: M	pmi: 2	GSM21232
Incipient 715	nft: 65.8	braak: 5	age: 101	mmse: 25	Sex: F	pmi: 1.35	GSM21204
Incipient 720	nft: 12	braak: 6	age: 95	mmse: 29	Sex: F	pmi: 6.17	GSM21205
Incipient 994	nft: 6.4	braak: 5	age: 83	mmse: 26	Sex: F	pmi: 2.25	GSM21216
Incipient 1019	nft: 5.5	braak: 6	age: 88	mmse: 24	Sex: M	pmi: 2.75	GSM21222
Incipient 1029	nft: 7.2	braak: 3	age: 91	mmse: 25	Sex: F	pmi: 4	GSM21225
Incipient 1034	nft: 17.4	braak: 5	age: 88	mmse: 20	Sex: M	pmi: 2.75	GSM21228
Incipient 1043	nft: 8	braak: 5	age: 97	mmse: 21	Sex: F	pmi: 4	GSM21233
Moderate 826	nft: 35.2	braak: 6	age: 85	mmse: 18	Sex: F	pmi: 2.92	GSM21209
Moderate 832	nft: 19	braak: 5	age: 89	mmse: 15	Sex: F	pmi: 2.63	GSM21210
Moderate 856	nft: 42	braak: 5	age: 83	mmse: 17	Sex: F	pmi: 2.53	GSM21211
Moderate 965	nft: 22	braak: 5	age: 82	mmse: 18	Sex: F	pmi: 2.75	GSM21214
Moderate 1020	nft: 15.8	braak: 6	age: 79	mmse: 18	Sex: F	pmi: 3	GSM21223
Moderate 1025	nft: 30.6	braak: 6	age: 81	mmse: 17	Sex: M	pmi: 3.5	GSM21224
Moderate 1031	nft: 13.8	braak: 6	age: 86	mmse: 15	Sex: F	pmi: 4.25	GSM21227
Moderate 1037	nft: 26.5	braak: 6	age: 82	mmse: 14	Sex: M	pmi: 4	GSM21230
Severe 701	nft: 21	braak: 6	age: 85	mmse: 4	Sex: M	pmi: 2.5	GSM21203
Severe 723	nft: 58.2	braak: 6	age: 65	mmse: 5	Sex: F	pmi: 3.05	GSM21206
Severe 807	nft: 62.5	braak: 6	age: 93	mmse: 11	Sex: M	pmi: 3.08	GSM21207
Severe 819	nft: 18.5	braak: 6	age: 79	mmse: 11	Sex: F	pmi: 3	GSM21208
Severe 867	nft: 22.6	braak: 5	age: 94	mmse: 2	Sex: F	pmi: 2.72	GSM21212
Severe 872	nft: 24.6	braak: 6	age: 79	mmse: 2	Sex: F	pmi: 3.67	GSM21213
Severe 1036	nft: 21.5	braak: 6	age: 93	mmse: 7	Sex: F	pmi: 3	GSM21229

## Sheet: GSE63063
!Sample_source_name_ch1	!Sample_organism_ch1	!Sample_characteristics_ch1	!Sample_characteristics_ch1	!Sample_characteristics_ch1	!Sample_characteristics_ch1	!Sample_characteristics_ch1	ID_REF
Blood	Homo sapiens	status: MCI	ethnicity: Western European	age: 57	gender: Female	tissue: blood	GSM1539409
Blood	Homo sapiens	status: MCI	ethnicity: Western European	age: 59	gender: Female	tissue: blood	GSM1539410
Blood	Homo sapiens	status: MCI	ethnicity: Western European	age: 63	gender: Female	tissue: blood	GSM1539411
Blood	Homo sapiens	status: MCI	ethnicity: Western European	age: 65	gender: Female	tissue: blood	GSM1539412
Blood	Homo sapiens	status: MCI	ethnicity: Other Caucasian	age: 66	gender: Female	tissue: blood	GSM1539413
Blood	Homo sapiens	status: MCI	ethnicity: Other Caucasian	age: 68	gender: Female	tissue: blood	GSM1539414
Blood	Homo sapiens	status: MCI	ethnicity: Western European	age: 68	gender: Female	tissue: blood	GSM1539415
Blood	Homo sapiens	status: MCI	ethnicity: Any_Other_White_Background	age: 68	gender: Female	tissue: blood	GSM1539416
Blood	Homo sapiens	status: MCI	ethnicity: Western European	age: 69	gender: Female	tissue: blood	GSM1539417
Blood	Homo sapiens	status: MCI	ethnicity: Western European	age: 69	gender: Female	tissue: blood	GSM1539418
Blood	Homo sapiens	status: MCI	ethnicity: Western European	age: 70	gender: Female	tissue: blood	GSM1539419
Blood	Homo sapiens	status: MCI	ethnicity: Other Caucasian	age: 70	gender: Female	tissue: blood	GSM1539420
Blood	Homo sapiens	status: MCI	ethnicity: Western European	age: 71	gender: Female	tissue: blood	GSM1539421
Blood	Homo sapiens	status: MCI	ethnicity: Western European	age: 71	gender: Female	tissue: blood	GSM1539422
Blood	Homo sapiens	status: MCI	ethnicity: Other Caucasian	age: 71	gender: Female	tissue: blood	GSM1539423
Blood	Homo sapiens	status: MCI	ethnicity: Caribbean	age: 71	gender: Female	tissue: blood	GSM1539424
Blood	Homo sapiens	status: MCI	ethnicity: Western European	age: 73	gender: Female	tissue: blood	GSM1539425
Blood	Homo sapiens	status: MCI	ethnicity: Irish	age: 73	gender: Female	tissue: blood	GSM1539426
Blood	Homo sapiens	status: MCI	ethnicity: Western European	age: 73	gender: Female	tissue: blood	GSM1539427
Blood	Homo sapiens	status: MCI	ethnicity: Western European	age: 73	gender: Female	tissue: blood	GSM1539428
Blood	Homo sapiens	status: MCI	ethnicity: Western European	age: 74	gender: Female	tissue: blood	GSM1539429
Blood	Homo sapiens	status: MCI	ethnicity: Western European	age: 75	gender: Female	tissue: blood	GSM1539430
Blood	Homo sapiens	status: MCI	ethnicity: Western European	age: 64	gender: Male	tissue: blood	GSM1539431
Blood	Homo sapiens	status: MCI	ethnicity: Other Caucasian	age: 66	gender: Male	tissue: blood	GSM1539432
Blood	Homo sapiens	status: MCI	ethnicity: Western European	age: 71	gender: Male	tissue: blood	GSM1539433
Blood	Homo sapiens	status: MCI	ethnicity: Western European	age: 71	gender: Male	tissue: blood	GSM1539434
Blood	Homo sapiens	status: MCI	ethnicity: Other Caucasian	age: 71	gender: Male	tissue: blood	GSM1539435
Blood	Homo sapiens	status: MCI	ethnicity: Western European	age: 75	gender: Male	tissue: blood	GSM1539436
Blood	Homo sapiens	status: MCI	ethnicity: Western European	age: 75	gender: Male	tissue: blood	GSM1539437
Blood	Homo sapiens	status: MCI	ethnicity: British	age: 75	gender: Male	tissue: blood	GSM1539438
Blood	Homo sapiens	status: CTL	ethnicity: Western European	age: 63	gender: Female	tissue: blood	GSM1539439
Blood	Homo sapiens	status: CTL	ethnicity: Indian	age: 65	gender: Female	tissue: blood	GSM1539440
Blood	Homo sapiens	status: CTL	ethnicity: Western European	age: 65	gender: Female	tissue: blood	GSM1539441
Blood	Homo sapiens	status: CTL	ethnicity: Western European	age: 66	gender: Female	tissue: blood	GSM1539442
Blood	Homo sapiens	status: CTL	ethnicity: Western European	age: 66	gender: Female	tissue: blood	GSM1539443
Blood	Homo sapiens	status: CTL	ethnicity: Western European	age: 66	gender: Female	tissue: blood	GSM1539444
Blood	Homo sapiens	status: CTL	ethnicity: British_English	age: 66	gender: Female	tissue: blood	GSM1539445
Blood	Homo sapiens	status: CTL	ethnicity: Western European	age: 66	gender: Female	tissue: blood	GSM1539446
Blood	Homo sapiens	status: CTL	ethnicity: Western European	age: 67	gender: Female	tissue: blood	GSM1539447
Blood	Homo sapiens	status: CTL	ethnicity: Western European	age: 68	gender: Female	tissue: blood	GSM1539448
Blood	Homo sapiens	status: CTL	ethnicity: British English	age: 68	gender: Female	tissue: blood	GSM1539449
Blood	Homo sapiens	status: CTL	ethnicity: Other Caucasian	age: 68	gender: Female	tissue: blood	GSM1539450
Blood	Homo sapiens	status: CTL	ethnicity: Western European	age: 69	gender: Female	tissue: blood	GSM1539451
Blood	Homo sapiens	status: CTL	ethnicity: British_English	age: 69	gender: Female	tissue: blood	GSM1539452
Blood	Homo sapiens	status: CTL	ethnicity: Any_Other_White_Background	age: 69	gender: Female	tissue: blood	GSM1539453
Blood	Homo sapiens	status: CTL	ethnicity: British_English	age: 70	gender: Female	tissue: blood	GSM1539454
Blood	Homo sapiens	status: CTL	ethnicity: British_English	age: 70	gender: Female	tissue: blood	GSM1539455
Blood	Homo sapiens	status: CTL	ethnicity: Western European	age: 70	gender: Female	tissue: blood	GSM1539456
Blood	Homo sapiens	status: CTL	ethnicity: British_English	age: 70	gender: Female	tissue: blood	GSM1539457
Blood	Homo sapiens	status: CTL	ethnicity: Western European	age: 71	gender: Female	tissue: blood	GSM1539458
Blood	Homo sapiens	status: CTL	ethnicity: British_English	age: 71	gender: Female	tissue: blood	GSM1539459
Blood	Homo sapiens	status: CTL	ethnicity: British_Welsh	age: 71	gender: Female	tissue: blood	GSM1539460
Blood	Homo sapiens	status: CTL	ethnicity: Western European	age: 71	gender: Female	tissue: blood	GSM1539461
Blood	Homo sapiens	status: CTL	ethnicity: Western European	age: 71	gender: Female	tissue: blood	GSM1539462
Blood	Homo sapiens	status: CTL	ethnicity: Any_Other_White_Background	age: 71	gender: Female	tissue: blood	GSM1539463
Blood	Homo sapiens	status: CTL	ethnicity: Any_Other_Asian_Background	age: 71	gender: Female	tissue: blood	GSM1539464
Blood	Homo sapiens	status: CTL	ethnicity: Other Caucasian	age: 71	gender: Female	tissue: blood	GSM1539465
Blood	Homo sapiens	status: CTL	ethnicity: Western European	age: 71	gender: Female	tissue: blood	GSM1539466
Blood	Homo sapiens	status: CTL	ethnicity: Western European	age: 71	gender: Female	tissue: blood	GSM1539467
Blood	Homo sapiens	status: CTL	ethnicity: Western European	age: 72	gender: Female	tissue: blood	GSM1539468
Blood	Homo sapiens	status: CTL	ethnicity: British_English	age: 72	gender: Female	tissue: blood	GSM1539469
Blood	Homo sapiens	status: CTL	ethnicity: British_English	age: 72	gender: Female	tissue: blood	GSM1539470
Blood	Homo sapiens	status: CTL	ethnicity: British_English	age: 72	gender: Female	tissue: blood	GSM1539471
Blood	Homo sapiens	status: CTL	ethnicity: British_English	age: 73	gender: Female	tissue: blood	GSM1539472
Blood	Homo sapiens	status: CTL	ethnicity: Western European	age: 73	gender: Female	tissue: blood	GSM1539473
Blood	Homo sapiens	status: CTL	ethnicity: Western European	age: 73	gender: Female	tissue: blood	GSM1539474
Blood	Homo sapiens	status: CTL	ethnicity: British_English	age: 74	gender: Female	tissue: blood	GSM1539475
Blood	Homo sapiens	status: CTL	ethnicity: Other Caucasian	age: 74	gender: Female	tissue: blood	GSM1539476
Blood	Homo sapiens	status: CTL	ethnicity: Western European	age: 74	gender: Female	tissue: blood	GSM1539477
Blood	Homo sapiens	status: CTL	ethnicity: Irish	age: 74	gender: Female	tissue: blood	GSM1539478
Blood	Homo sapiens	status: CTL	ethnicity: Western European	age: 74	gender: Female	tissue: blood	GSM1539479
Blood	Homo sapiens	status: CTL	ethnicity: British_English	age: 74	gender: Female	tissue: blood	GSM1539480
Blood	Homo sapiens	status: CTL	ethnicity: British_English	age: 75	gender: Female	tissue: blood	GSM1539481
Blood	Homo sapiens	status: CTL	ethnicity: Western European	age: 75	gender: Female	tissue: blood	GSM1539482
Blood	Homo sapiens	status: CTL	ethnicity: British_English	age: 75	gender: Female	tissue: blood	GSM1539483
Blood	Homo sapiens	status: CTL	ethnicity: Western European	age: 67	gender: Male	tissue: blood	GSM1539484
Blood	Homo sapiens	status: CTL	ethnicity: Western European	age: 68	gender: Male	tissue: blood	GSM1539485
Blood	Homo sapiens	status: CTL	ethnicity: British_English	age: 68	gender: Male	tissue: blood	GSM1539486
Blood	Homo sapiens	status: CTL	ethnicity: British_English	age: 68	gender: Male	tissue: blood	GSM1539487
Blood	Homo sapiens	status: CTL	ethnicity: British_English	age: 69	gender: Male	tissue: blood	GSM1539488
Blood	Homo sapiens	status: CTL	ethnicity: Other Caucasian	age: 69	gender: Male	tissue: blood	GSM1539489
Blood	Homo sapiens	status: CTL	ethnicity: Western European	age: 69	gender: Male	tissue: blood	GSM1539490
Blood	Homo sapiens	status: CTL	ethnicity: Western European	age: 70	gender: Male	tissue: blood	GSM1539491
Blood	Homo sapiens	status: CTL	ethnicity: Western European	age: 70	gender: Male	tissue: blood	GSM1539492
Blood	Homo sapiens	status: CTL	ethnicity: British_English	age: 70	gender: Male	tissue: blood	GSM1539493
Blood	Homo sapiens	status: CTL	ethnicity: Western European	age: 71	gender: Male	tissue: blood	GSM1539494
Blood	Homo sapiens	status: CTL	ethnicity: Western European	age: 71	gender: Male	tissue: blood	GSM1539495
Blood	Homo sapiens	status: CTL	ethnicity: British_English	age: 71	gender: Male	tissue: blood	GSM1539496
Blood	Homo sapiens	status: CTL	ethnicity: British_English	age: 72	gender: Male	tissue: blood	GSM1539497
Blood	Homo sapiens	status: CTL	ethnicity: British_English	age: 72	gender: Male	tissue: blood	GSM1539498
Blood	Homo sapiens	status: CTL	ethnicity: British_English	age: 72	gender: Male	tissue: blood	GSM1539499
Blood	Homo sapiens	status: CTL	ethnicity: Western European	age: 73	gender: Male	tissue: blood	GSM1539500
Blood	Homo sapiens	status: CTL	ethnicity: White_And_Asian	age: 73	gender: Male	tissue: blood	GSM1539501
Blood	Homo sapiens	status: CTL	ethnicity: Other Caucasian	age: 73	gender: Male	tissue: blood	GSM1539502
Blood	Homo sapiens	status: CTL	ethnicity: British_English	age: 73	gender: Male	tissue: blood	GSM1539503
Blood	Homo sapiens	status: CTL	ethnicity: British_English	age: 73	gender: Male	tissue: blood	GSM1539504
Blood	Homo sapiens	status: CTL	ethnicity: Western European	age: 73	gender: Male	tissue: blood	GSM1539505
Blood	Homo sapiens	status: CTL	ethnicity: Any_Other_White_Background	age: 74	gender: Male	tissue: blood	GSM1539506
Blood	Homo sapiens	status: CTL	ethnicity: Western European	age: 74	gender: Male	tissue: blood	GSM1539507
Blood	Homo sapiens	status: CTL	ethnicity: Western European	age: 74	gender: Male	tissue: blood	GSM1539508
Blood	Homo sapiens	status: CTL	ethnicity: British_English	age: 75	gender: Male	tissue: blood	GSM1539509
Blood	Homo sapiens	status: CTL	ethnicity: British_English	age: 75	gender: Male	tissue: blood	GSM1539510
Blood	Homo sapiens	status: AD	ethnicity: Western European	age: 59	gender: Female	tissue: blood	GSM1539511
Blood	Homo sapiens	status: AD	ethnicity: British_Scottish	age: 60	gender: Female	tissue: blood	GSM1539512
Blood	Homo sapiens	status: AD	ethnicity: British_English	age: 61	gender: Female	tissue: blood	GSM1539513
Blood	Homo sapiens	status: AD	ethnicity: Western European	age: 63	gender: Female	tissue: blood	GSM1539514
Blood	Homo sapiens	status: AD	ethnicity: Western European	age: 64	gender: Female	tissue: blood	GSM1539515
Blood	Homo sapiens	status: AD	ethnicity: Western European	age: 66	gender: Female	tissue: blood	GSM1539516
Blood	Homo sapiens	status: AD	ethnicity: Western European	age: 67	gender: Female	tissue: blood	GSM1539517
Blood	Homo sapiens	status: AD	ethnicity: Western European	age: 67	gender: Female	tissue: blood	GSM1539518
Blood	Homo sapiens	status: AD	ethnicity: Western European	age: 68	gender: Female	tissue: blood	GSM1539519
Blood	Homo sapiens	status: AD	ethnicity: Western European	age: 68	gender: Female	tissue: blood	GSM1539520
Blood	Homo sapiens	status: AD	ethnicity: Western European	age: 69	gender: Female	tissue: blood	GSM1539521
Blood	Homo sapiens	status: AD	ethnicity: Western European	age: 69	gender: Female	tissue: blood	GSM1539522
Blood	Homo sapiens	status: AD	ethnicity: Western European	age: 70	gender: Female	tissue: blood	GSM1539523
Blood	Homo sapiens	status: AD	ethnicity: Western European	age: 70	gender: Female	tissue: blood	GSM1539524
Blood	Homo sapiens	status: AD	ethnicity: Western European	age: 71	gender: Female	tissue: blood	GSM1539525
Blood	Homo sapiens	status: AD	ethnicity: Western European	age: 71	gender: Female	tissue: blood	GSM1539526
Blood	Homo sapiens	status: AD	ethnicity: Other Caucasian	age: 73	gender: Female	tissue: blood	GSM1539527
Blood	Homo sapiens	status: AD	ethnicity: Other Caucasian	age: 73	gender: Female	tissue: blood	GSM1539528
Blood	Homo sapiens	status: AD	ethnicity: British_Scottish	age: 74	gender: Female	tissue: blood	GSM1539529
Blood	Homo sapiens	status: AD	ethnicity: Western European	age: 74	gender: Female	tissue: blood	GSM1539530
Blood	Homo sapiens	status: AD	ethnicity: Other Caucasian	age: 75	gender: Female	tissue: blood	GSM1539531
Blood	Homo sapiens	status: AD	ethnicity: Western European	age: 75	gender: Female	tissue: blood	GSM1539532
Blood	Homo sapiens	status: AD	ethnicity: British_English	age: 75	gender: Female	tissue: blood	GSM1539533
Blood	Homo sapiens	status: AD	ethnicity: British_English	age: 62	gender: Male	tissue: blood	GSM1539534
Blood	Homo sapiens	status: AD	ethnicity: British_English	age: 66	gender: Male	tissue: blood	GSM1539535
Blood	Homo sapiens	status: AD	ethnicity: Western European	age: 69	gender: Male	tissue: blood	GSM1539536
Blood	Homo sapiens	status: AD	ethnicity: Western European	age: 70	gender: Male	tissue: blood	GSM1539537
Blood	Homo sapiens	status: AD	ethnicity: Western European	age: 70	gender: Male	tissue: blood	GSM1539538
Blood	Homo sapiens	status: AD	ethnicity: Western European	age: 71	gender: Male	tissue: blood	GSM1539539
Blood	Homo sapiens	status: AD	ethnicity: Western European	age: 71	gender: Male	tissue: blood	GSM1539540
Blood	Homo sapiens	status: AD	ethnicity: British_English	age: 72	gender: Male	tissue: blood	GSM1539541
Blood	Homo sapiens	status: AD	ethnicity: Irish	age: 72	gender: Male	tissue: blood	GSM1539542
Blood	Homo sapiens	status: AD	ethnicity: Western European	age: 72	gender: Male	tissue: blood	GSM1539543
Blood	Homo sapiens	status: AD	ethnicity: Western European	age: 73	gender: Male	tissue: blood	GSM1539544
Blood	Homo sapiens	status: AD	ethnicity: Western European	age: 73	gender: Male	tissue: blood	GSM1539545
Blood	Homo sapiens	status: AD	ethnicity: British_English	age: 73	gender: Male	tissue: blood	GSM1539546
Blood	Homo sapiens	status: AD	ethnicity: British_English	age: 74	gender: Male	tissue: blood	GSM1539547
Blood	Homo sapiens	status: AD	ethnicity: Western European	age: 74	gender: Male	tissue: blood	GSM1539548
Blood	Homo sapiens	status: AD	ethnicity: British_English	age: 74	gender: Male	tissue: blood	GSM1539549
Blood	Homo sapiens	status: AD	ethnicity: British_English	age: 75	gender: Male	tissue: blood	GSM1539550
Blood	Homo sapiens	status: MCI	ethnicity: British_Other_Background	age: 85	gender: Female	tissue: blood	GSM1539551
Blood	Homo sapiens	status: CTL	ethnicity: British_English	age: 81	gender: Female	tissue: blood	GSM1539552
Blood	Homo sapiens	status: CTL	ethnicity: Western European	age: 77	gender: Female	tissue: blood	GSM1539553
Blood	Homo sapiens	status: AD	ethnicity: British_English	age: 82	gender: Male	tissue: blood	GSM1539554
Blood	Homo sapiens	status: CTL	ethnicity: Western European	age: 83	gender: Male	tissue: blood	GSM1539555
Blood	Homo sapiens	status: MCI	ethnicity: British	age: 88	gender: Female	tissue: blood	GSM1539556
Blood	Homo sapiens	status: MCI	ethnicity: Western European	age: 84	gender: Male	tissue: blood	GSM1539557
Blood	Homo sapiens	status: MCI	ethnicity: Western European	age: 84	gender: Male	tissue: blood	GSM1539558
Blood	Homo sapiens	status: MCI	ethnicity: Western European	age: 78	gender: Male	tissue: blood	GSM1539559
Blood	Homo sapiens	status: AD	ethnicity: Western European	age: 80	gender: Male	tissue: blood	GSM1539560
Blood	Homo sapiens	status: MCI	ethnicity: Irish	age: 78	gender: Female	tissue: blood	GSM1539561
Blood	Homo sapiens	status: AD	ethnicity: Other Caucasian	age: 78	gender: Female	tissue: blood	GSM1539562
Blood	Homo sapiens	status: AD	ethnicity: Other Caucasian	age: 77	gender: Male	tissue: blood	GSM1539563
Blood	Homo sapiens	status: MCI	ethnicity: Any_Other_Ethnic_Background	age: 80	gender: Female	tissue: blood	GSM1539564
Blood	Homo sapiens	status: MCI	ethnicity: British	age: 79	gender: Male	tissue: blood	GSM1539565
Blood	Homo sapiens	status: MCI	ethnicity: Western European	age: 82	gender: Female	tissue: blood	GSM1539566
Blood	Homo sapiens	status: MCI	ethnicity: Western European	age: 89	gender: Female	tissue: blood	GSM1539567
Blood	Homo sapiens	status: MCI	ethnicity: Asian	age: 79	gender: Male	tissue: blood	GSM1539568
Blood	Homo sapiens	status: CTL	ethnicity: Western European	age: 78	gender: Female	tissue: blood	GSM1539569
Blood	Homo sapiens	status: AD	ethnicity: Western European	age: 77	gender: Female	tissue: blood	GSM1539570
Blood	Homo sapiens	status: AD	ethnicity: Western European	age: 85	gender: Female	tissue: blood	GSM1539571
Blood	Homo sapiens	status: MCI	ethnicity: British	age: 77	gender: Female	tissue: blood	GSM1539572
Blood	Homo sapiens	status: CTL	ethnicity: British_English	age: 89	gender: Female	tissue: blood	GSM1539573
Blood	Homo sapiens	status: MCI	ethnicity: Western European	age: 79	gender: Male	tissue: blood	GSM1539574
Blood	Homo sapiens	status: AD	ethnicity: Western European	age: 88	gender: Female	tissue: blood	GSM1539575
Blood	Homo sapiens	status: AD	ethnicity: British_English	age: 84	gender: Male	tissue: blood	GSM1539576
Blood	Homo sapiens	status: AD	ethnicity: Any_Other_White_Background	age: 79	gender: Female	tissue: blood	GSM1539577
Blood	Homo sapiens	status: CTL	ethnicity: Western European	age: 81	gender: Male	tissue: blood	GSM1539578
Blood	Homo sapiens	status: AD	ethnicity: Western European	age: 81	gender: Female	tissue: blood	GSM1539579
Blood	Homo sapiens	status: CTL	ethnicity: Western European	age: 81	gender: Female	tissue: blood	GSM1539580
Blood	Homo sapiens	status: AD	ethnicity: Western European	age: 82	gender: Male	tissue: blood	GSM1539581
Blood	Homo sapiens	status: AD	ethnicity: Western European	age: 84	gender: Female	tissue: blood	GSM1539582
Blood	Homo sapiens	status: AD	ethnicity: Western European	age: 80	gender: Male	tissue: blood	GSM1539583
Blood	Homo sapiens	status: MCI	ethnicity: Western European	age: 76	gender: Female	tissue: blood	GSM1539584
Blood	Homo sapiens	status: CTL	ethnicity: Western European	age: 79	gender: Female	tissue: blood	GSM1539585
Blood	Homo sapiens	status: AD	ethnicity: Western European	age: 78	gender: Female	tissue: blood	GSM1539586
Blood	Homo sapiens	status: AD	ethnicity: British_English	age: 78	gender: Male	tissue: blood	GSM1539587
Blood	Homo sapiens	status: CTL	ethnicity: British_English	age: 84	gender: Female	tissue: blood	GSM1539588
Blood	Homo sapiens	status: AD	ethnicity: British_Other_Background	age: 82	gender: Female	tissue: blood	GSM1539589
Blood	Homo sapiens	status: MCI	ethnicity: Western European	age: 80	gender: Male	tissue: blood	GSM1539590
Blood	Homo sapiens	status: MCI	ethnicity: British_English	age: 85	gender: Male	tissue: blood	GSM1539591
Blood	Homo sapiens	status: MCI	ethnicity: Western European	age: 86	gender: Female	tissue: blood	GSM1539592
Blood	Homo sapiens	status: AD	ethnicity: Western European	age: 95	gender: Female	tissue: blood	GSM1539593
Blood	Homo sapiens	status: MCI	ethnicity: British_English	age: 78	gender: Female	tissue: blood	GSM1539594
Blood	Homo sapiens	status: CTL	ethnicity: British_English	age: 80	gender: Male	tissue: blood	GSM1539595
Blood	Homo sapiens	status: CTL	ethnicity: Western European	age: 80	gender: Female	tissue: blood	GSM1539596
Blood	Homo sapiens	status: CTL	ethnicity: Other Caucasian	age: 78	gender: Male	tissue: blood	GSM1539597
Blood	Homo sapiens	status: MCI	ethnicity: Western European	age: 77	gender: Female	tissue: blood	GSM1539598
Blood	Homo sapiens	status: AD	ethnicity: Western European	age: 85	gender: Female	tissue: blood	GSM1539599
Blood	Homo sapiens	status: CTL	ethnicity: Western European	age: 76	gender: Male	tissue: blood	GSM1539600
Blood	Homo sapiens	status: CTL	ethnicity: Western European	age: 83	gender: Male	tissue: blood	GSM1539601
Blood	Homo sapiens	status: MCI	ethnicity: British_English	age: 86	gender: Female	tissue: blood	GSM1539602
Blood	Homo sapiens	status: CTL	ethnicity: British_English	age: 81	gender: Male	tissue: blood	GSM1539603
Blood	Homo sapiens	status: AD	ethnicity: Any_Other_White_Background	age: 82	gender: Female	tissue: blood	GSM1539604
Blood	Homo sapiens	status: CTL	ethnicity: Western European	age: 82	gender: Female	tissue: blood	GSM1539605
Blood	Homo sapiens	status: AD	ethnicity: Western European	age: 79	gender: Female	tissue: blood	GSM1539606
Blood	Homo sapiens	status: CTL	ethnicity: British_English	age: 76	gender: Female	tissue: blood	GSM1539607
Blood	Homo sapiens	status: MCI	ethnicity: British_English	age: 83	gender: Male	tissue: blood	GSM1539608
Blood	Homo sapiens	status: MCI	ethnicity: Western European	age: 79	gender: Male	tissue: blood	GSM1539609
Blood	Homo sapiens	status: MCI	ethnicity: Western European	age: 76	gender: Male	tissue: blood	GSM1539610
Blood	Homo sapiens	status: MCI	ethnicity: British_English	age: 81	gender: Female	tissue: blood	GSM1539611
Blood	Homo sapiens	status: MCI	ethnicity: Western European	age: 79	gender: Female	tissue: blood	GSM1539612
Blood	Homo sapiens	status: AD	ethnicity: British_English	age: 88	gender: Female	tissue: blood	GSM1539613
Blood	Homo sapiens	status: MCI	ethnicity: Other Caucasian	age: 77	gender: Female	tissue: blood	GSM1539614
Blood	Homo sapiens	status: CTL	ethnicity: British_English	age: 86	gender: Male	tissue: blood	GSM1539615
Blood	Homo sapiens	status: AD	ethnicity: British_English	age: 77	gender: Male	tissue: blood	GSM1539616
Blood	Homo sapiens	status: CTL	ethnicity: Western European	age: 81	gender: Male	tissue: blood	GSM1539617
Blood	Homo sapiens	status: MCI	ethnicity: British_English	age: 80	gender: Male	tissue: blood	GSM1539618
Blood	Homo sapiens	status: AD	ethnicity: Western European	age: 82	gender: Male	tissue: blood	GSM1539619
Blood	Homo sapiens	status: MCI	ethnicity: British	age: 93	gender: Male	tissue: blood	GSM1539620
Blood	Homo sapiens	status: CTL	ethnicity: Western European	age: 79	gender: Female	tissue: blood	GSM1539621
Blood	Homo sapiens	status: MCI	ethnicity: British_English	age: 78	gender: Male	tissue: blood	GSM1539622
Blood	Homo sapiens	status: AD	ethnicity: Western European	age: 78	gender: Male	tissue: blood	GSM1539623
Blood	Homo sapiens	status: AD	ethnicity: Western European	age: 85	gender: Female	tissue: blood	GSM1539624
Blood	Homo sapiens	status: MCI	ethnicity: British	age: 91	gender: Female	tissue: blood	GSM1539625
Blood	Homo sapiens	status: AD	ethnicity: Other Caucasian	age: 87	gender: Female	tissue: blood	GSM1539626
Blood	Homo sapiens	status: AD	ethnicity: Other Caucasian	age: 78	gender: Male	tissue: blood	GSM1539627
Blood	Homo sapiens	status: MCI	ethnicity: Caribbean	age: 78	gender: Female	tissue: blood	GSM1539628
Blood	Homo sapiens	status: AD	ethnicity: Western European	age: 83	gender: Female	tissue: blood	GSM1539629
Blood	Homo sapiens	status: AD	ethnicity: Western European	age: 78	gender: Female	tissue: blood	GSM1539630
Blood	Homo sapiens	status: MCI	ethnicity: White_And_Asian	age: 81	gender: Male	tissue: blood	GSM1539631
Blood	Homo sapiens	status: AD	ethnicity: British_Welsh	age: 79	gender: Female	tissue: blood	GSM1539632
Blood	Homo sapiens	status: MCI	ethnicity: British_English	age: 75	gender: Male	tissue: blood	GSM1539633
Blood	Homo sapiens	status: AD	ethnicity: Western European	age: 80	gender: Female	tissue: blood	GSM1539634
Blood	Homo sapiens	status: MCI	ethnicity: Western European	age: 77	gender: Male	tissue: blood	GSM1539635
Blood	Homo sapiens	status: MCI	ethnicity: Western European	age: 76	gender: Female	tissue: blood	GSM1539636
Blood	Homo sapiens	status: AD	ethnicity: Western European	age: 81	gender: Female	tissue: blood	GSM1539637
Blood	Homo sapiens	status: MCI	ethnicity: British_English	age: 89	gender: Male	tissue: blood	GSM1539638
Blood	Homo sapiens	status: MCI	ethnicity: Western European	age: 79	gender: Male	tissue: blood	GSM1539639
Blood	Homo sapiens	status: MCI	ethnicity: Western European	age: 81	gender: Female	tissue: blood	GSM1539640
Blood	Homo sapiens	status: AD	ethnicity: British_English	age: 88	gender: Male	tissue: blood	GSM1539641
Blood	Homo sapiens	status: MCI	ethnicity: Western European	age: 84	gender: Female	tissue: blood	GSM1539642
Blood	Homo sapiens	status: AD	ethnicity: Indian	age: 80	gender: Female	tissue: blood	GSM1539643
Blood	Homo sapiens	status: AD	ethnicity: Irish	age: 88	gender: Female	tissue: blood	GSM1539644
Blood	Homo sapiens	status: MCI	ethnicity: Western European	age: 76	gender: Male	tissue: blood	GSM1539645
Blood	Homo sapiens	status: AD	ethnicity: Western European	age: 76	gender: Female	tissue: blood	GSM1539646
Blood	Homo sapiens	status: AD	ethnicity: Western European	age: 66	gender: Male	tissue: blood	GSM1539647
Blood	Homo sapiens	status: AD	ethnicity: Western European	age: 78	gender: Female	tissue: blood	GSM1539648
Blood	Homo sapiens	status: CTL	ethnicity: Irish	age: 82	gender: Female	tissue: blood	GSM1539649
Blood	Homo sapiens	status: AD	ethnicity: Western European	age: 83	gender: Male	tissue: blood	GSM1539650
Blood	Homo sapiens	status: CTL	ethnicity: Western European	age: 66	gender: Female	tissue: blood	GSM1539651
Blood	Homo sapiens	status: CTL	ethnicity: British_English	age: 82	gender: Male	tissue: blood	GSM1539652
Blood	Homo sapiens	status: CTL	ethnicity: British_English	age: 75	gender: Male	tissue: blood	GSM1539653
Blood	Homo sapiens	status: MCI	ethnicity: Caribbean	age: 79	gender: Male	tissue: blood	GSM1539654
Blood	Homo sapiens	status: CTL	ethnicity: Western European	age: 79	gender: Male	tissue: blood	GSM1539655
Blood	Homo sapiens	status: AD	ethnicity: Western European	age: 82	gender: Male	tissue: blood	GSM1539656
Blood	Homo sapiens	status: MCI	ethnicity: British English	age: 85	gender: Male	tissue: blood	GSM1539657
Blood	Homo sapiens	status: MCI	ethnicity: Any_Other_White_Background	age: 78	gender: Female	tissue: blood	GSM1539658
Blood	Homo sapiens	status: MCI	ethnicity: Any_Other_White_Background	age: 79	gender: Female	tissue: blood	GSM1539659
Blood	Homo sapiens	status: borderline MCI	ethnicity: British_English	age: 80	gender: Male	tissue: blood	GSM1539660
Blood	Homo sapiens	status: AD	ethnicity: Western European	age: 80	gender: Female	tissue: blood	GSM1539661
Blood	Homo sapiens	status: AD	ethnicity: British_English	age: 78	gender: Female	tissue: blood	GSM1539662
Blood	Homo sapiens	status: AD	ethnicity: British_English	age: 78	gender: Male	tissue: blood	GSM1539663
Blood	Homo sapiens	status: CTL	ethnicity: Western European	age: 78	gender: Male	tissue: blood	GSM1539664
Blood	Homo sapiens	status: AD	ethnicity: British English	age: 86	gender: Male	tissue: blood	GSM1539665
Blood	Homo sapiens	status: AD	ethnicity: Western European	age: 84	gender: Female	tissue: blood	GSM1539666
Blood	Homo sapiens	status: OTHER	ethnicity: British	age: 86	gender: Female	tissue: blood	GSM1539667
Blood	Homo sapiens	status: CTL	ethnicity: British_English	age: 87	gender: Female	tissue: blood	GSM1539668
Blood	Homo sapiens	status: MCI	ethnicity: Western European	age: 82	gender: Male	tissue: blood	GSM1539669
Blood	Homo sapiens	status: CTL	ethnicity: Western European	age: 76	gender: Female	tissue: blood	GSM1539670
Blood	Homo sapiens	status: CTL	ethnicity: Western European	age: 76	gender: Female	tissue: blood	GSM1539671
Blood	Homo sapiens	status: MCI	ethnicity: British English	age: 88	gender: Male	tissue: blood	GSM1539672
Blood	Homo sapiens	status: AD	ethnicity: British_English	age: 85	gender: Male	tissue: blood	GSM1539673
Blood	Homo sapiens	status: AD	ethnicity: British_English	age: 76	gender: Male	tissue: blood	GSM1539674
Blood	Homo sapiens	status: AD	ethnicity: Western European	age: 78	gender: Female	tissue: blood	GSM1539675
Blood	Homo sapiens	status: AD	ethnicity: Western European	age: 86	gender: Female	tissue: blood	GSM1539676
Blood	Homo sapiens	status: CTL	ethnicity: Western European	age: 79	gender: Female	tissue: blood	GSM1539677
Blood	Homo sapiens	status: AD	ethnicity: Western European	age: 76	gender: Female	tissue: blood	GSM1539678
Blood	Homo sapiens	status: CTL to AD	ethnicity: British English	age: 92	gender: Male	tissue: blood	GSM1539679
Blood	Homo sapiens	status: MCI	ethnicity: Irish	age: 88	gender: Male	tissue: blood	GSM1539680
Blood	Homo sapiens	status: MCI	ethnicity: Other Caucasian	age: 72	gender: Female	tissue: blood	GSM1539681
Blood	Homo sapiens	status: MCI	ethnicity: Other Caucasian	age: 68	gender: Male	tissue: blood	GSM1539682
Blood	Homo sapiens	status: MCI	ethnicity: Western European	age: 73	gender: Male	tissue: blood	GSM1539683
Blood	Homo sapiens	status: MCI	ethnicity: British_English	age: 80	gender: Female	tissue: blood	GSM1539684
Blood	Homo sapiens	status: CTL	ethnicity: Western European	age: 79	gender: Female	tissue: blood	GSM1539685
Blood	Homo sapiens	status: CTL	ethnicity: Western European	age: 87	gender: Male	tissue: blood	GSM1539686
Blood	Homo sapiens	status: AD	ethnicity: Western European	age: 79	gender: Female	tissue: blood	GSM1539687
Blood	Homo sapiens	status: MCI to CTL	ethnicity: British English	age: 87	gender: Male	tissue: blood	GSM1539688
Blood	Homo sapiens	status: AD	ethnicity: Western European	age: 82	gender: Male	tissue: blood	GSM1539689
Blood	Homo sapiens	status: MCI	ethnicity: Western European	age: 80	gender: Male	tissue: blood	GSM1539690
Blood	Homo sapiens	status: AD	ethnicity: British_English	age: 81	gender: Female	tissue: blood	GSM1539691
Blood	Homo sapiens	status: AD	ethnicity: Western European	age: 83	gender: Female	tissue: blood	GSM1539692
Blood	Homo sapiens	status: AD	ethnicity: Western European	age: 77	gender: Female	tissue: blood	GSM1539693
Blood	Homo sapiens	status: CTL	ethnicity: Western European	age: 82	gender: Female	tissue: blood	GSM1539694
Blood	Homo sapiens	status: borderline MCI	ethnicity: British_English	age: 90	gender: Female	tissue: blood	GSM1539695
Blood	Homo sapiens	status: CTL	ethnicity: Western European	age: 84	gender: Female	tissue: blood	GSM1539696
Blood	Homo sapiens	status: AD	ethnicity: Other Caucasian	age: 85	gender: Female	tissue: blood	GSM1539697
Blood	Homo sapiens	status: AD	ethnicity: Irish	age: 90	gender: Female	tissue: blood	GSM1539698
Blood	Homo sapiens	status: CTL	ethnicity: British_English	age: 79	gender: Male	tissue: blood	GSM1539699
Blood	Homo sapiens	status: MCI	ethnicity: Western European	age: 78	gender: Female	tissue: blood	GSM1539700
Blood	Homo sapiens	status: AD	ethnicity: Western European	age: 84	gender: Male	tissue: blood	GSM1539701
Blood	Homo sapiens	status: CTL	ethnicity: Western European	age: 77	gender: Female	tissue: blood	GSM1539702
Blood	Homo sapiens	status: AD	ethnicity: Western European	age: 76	gender: Female	tissue: blood	GSM1539703
Blood	Homo sapiens	status: CTL	ethnicity: Western European	age: 79	gender: Male	tissue: blood	GSM1539704
Blood	Homo sapiens	status: AD	ethnicity: Western European	age: 81	gender: Female	tissue: blood	GSM1539705
Blood	Homo sapiens	status: CTL	ethnicity: British	age: 91	gender: Male	tissue: blood	GSM1539706
Blood	Homo sapiens	status: CTL	ethnicity: Western European	age: 80	gender: Female	tissue: blood	GSM1539707
Blood	Homo sapiens	status: MCI	ethnicity: Western European	age: 76	gender: Male	tissue: blood	GSM1539708
Blood	Homo sapiens	status: CTL	ethnicity: British	age: 81	gender: Male	tissue: blood	GSM1539709
Blood	Homo sapiens	status: CTL	ethnicity: British_English	age: 87	gender: Female	tissue: blood	GSM1539710
Blood	Homo sapiens	status: CTL	ethnicity: Western European	age: 82	gender: Female	tissue: blood	GSM1539711
Blood	Homo sapiens	status: CTL	ethnicity: Western European	age: 77	gender: Female	tissue: blood	GSM1539712
Blood	Homo sapiens	status: AD	ethnicity: Western European	age: 84	gender: Female	tissue: blood	GSM1539713
Blood	Homo sapiens	status: CTL	ethnicity: British_English	age: 81	gender: Female	tissue: blood	GSM1539714
Blood	Homo sapiens	status: CTL	ethnicity: Western European	age: 77	gender: Female	tissue: blood	GSM1539715
Blood	Homo sapiens	status: CTL	ethnicity: British_English	age: 78	gender: Female	tissue: blood	GSM1539716
Blood	Homo sapiens	status: AD	ethnicity: Western European	age: 86	gender: Male	tissue: blood	GSM1539717
Blood	Homo sapiens	status: AD	ethnicity: Western European	age: 85	gender: Female	tissue: blood	GSM1539718
Blood	Homo sapiens	status: AD	ethnicity: Western European	age: 76	gender: Male	tissue: blood	GSM1539719
Blood	Homo sapiens	status: AD	ethnicity: Western European	age: 86	gender: Female	tissue: blood	GSM1539720
Blood	Homo sapiens	status: AD	ethnicity: Western European	age: 86	gender: Female	tissue: blood	GSM1539721
Blood	Homo sapiens	status: AD	ethnicity: Any_Other_White_Background	age: 79	gender: Male	tissue: blood	GSM1539722
Blood	Homo sapiens	status: AD	ethnicity: Western European	age: 83	gender: Male	tissue: blood	GSM1539723
Blood	Homo sapiens	status: MCI	ethnicity: Western European	age: 85	gender: Male	tissue: blood	GSM1539724
Blood	Homo sapiens	status: MCI	ethnicity: Any_Other_White_Background	age: 80	gender: Female	tissue: blood	GSM1539725
Blood	Homo sapiens	status: MCI	ethnicity: Other Caucasian	age: 76	gender: Female	tissue: blood	GSM1539726
Blood	Homo sapiens	status: AD	ethnicity: Western European	age: 88	gender: Male	tissue: blood	GSM1539727
Blood	Homo sapiens	status: AD	ethnicity: British	age: 82	gender: Male	tissue: blood	GSM1539728
Blood	Homo sapiens	status: AD	ethnicity: Other Caucasian	age: 90	gender: Female	tissue: blood	GSM1539729
Blood	Homo sapiens	status: MCI	ethnicity: Western European	age: 82	gender: Male	tissue: blood	GSM1539730
Blood	Homo sapiens	status: CTL	ethnicity: Western European	age: 77	gender: Male	tissue: blood	GSM1539731
Blood	Homo sapiens	status: AD	ethnicity: Other Caucasian	age: 76	gender: Female	tissue: blood	GSM1539732
Blood	Homo sapiens	status: AD	ethnicity: British_English	age: 83	gender: Female	tissue: blood	GSM1539733
Blood	Homo sapiens	status: MCI	ethnicity: British_English	age: 88	gender: Female	tissue: blood	GSM1539734
Blood	Homo sapiens	status: MCI	ethnicity: Any_Other_Black_Background	age: 80	gender: Male	tissue: blood	GSM1539735
Blood	Homo sapiens	status: AD	ethnicity: Western European	age: 79	gender: Female	tissue: blood	GSM1539736
Blood	Homo sapiens	status: AD	ethnicity: Other Caucasian	age: 77	gender: Female	tissue: blood	GSM1539737
Blood	Homo sapiens	status: CTL	ethnicity: British_English	age: 77	gender: Female	tissue: blood	GSM1539738
Blood	Homo sapiens	status: AD	ethnicity: Western European	age: 80	gender: Female	tissue: blood	GSM1539739
Blood	Homo sapiens	status: CTL	ethnicity: Western European	age: 78	gender: Male	tissue: blood	GSM1539740
Blood	Homo sapiens	status: MCI	ethnicity: Western European	age: 82	gender: Male	tissue: blood	GSM1539741
Blood	Homo sapiens	status: AD	ethnicity: Western European	age: 81	gender: Female	tissue: blood	GSM1539742
Blood	Homo sapiens	status: AD	ethnicity: Western European	age: 83	gender: Female	tissue: blood	GSM1539743
Blood	Homo sapiens	status: MCI	ethnicity: British English	age: 100	gender: Female	tissue: blood	GSM1539744
Blood	Homo sapiens	status: CTL	ethnicity: Western European	age: 77	gender: Male	tissue: blood	GSM1539745
Blood	Homo sapiens	status: AD	ethnicity: Western European	age: 76	gender: Male	tissue: blood	GSM1539746
Blood	Homo sapiens	status: AD	ethnicity: Western European	age: 77	gender: Male	tissue: blood	GSM1539747
Blood	Homo sapiens	status: AD	ethnicity: Western European	age: 79	gender: Female	tissue: blood	GSM1539748
Blood	Homo sapiens	status: AD	ethnicity: Western European	age: 81	gender: Male	tissue: blood	GSM1539749
Blood	Homo sapiens	status: borderline MCI	ethnicity: Irish	age: 75	gender: Female	tissue: blood	GSM1539750
Blood	Homo sapiens	status: AD	ethnicity: Western European	age: 80	gender: Male	tissue: blood	GSM1539751
Blood	Homo sapiens	status: AD	ethnicity: Western European	age: 85	gender: Female	tissue: blood	GSM1539752
Blood	Homo sapiens	status: MCI	ethnicity: British_English	age: 79	gender: Female	tissue: blood	GSM1539753
Blood	Homo sapiens	status: CTL	ethnicity: Western European	age: 78	gender: Female	tissue: blood	GSM1539754
Blood	Homo sapiens	status: MCI	ethnicity: Western European	age: 83	gender: Female	tissue: blood	GSM1539755
Blood	Homo sapiens	status: MCI	ethnicity: Caribbean	age: 85	gender: Female	tissue: blood	GSM1539756
Blood	Homo sapiens	status: CTL	ethnicity: Western European	age: 84	gender: Male	tissue: blood	GSM1539757
Blood	Homo sapiens	status: CTL	ethnicity: Western European	age: 83	gender: Female	tissue: blood	GSM1539758
Blood	Homo sapiens	status: CTL	ethnicity: Western European	age: 83	gender: Female	tissue: blood	GSM1539759
Blood	Homo sapiens	status: MCI	ethnicity: British English	age: 84	gender: Female	tissue: blood	GSM1539760
Blood	Homo sapiens	status: MCI	ethnicity: British English	age: 87	gender: Female	tissue: blood	GSM1539761
Blood	Homo sapiens	status: CTL	ethnicity: British_English	age: 82	gender: Male	tissue: blood	GSM1539762
Blood	Homo sapiens	status: AD	ethnicity: Western European	age: 81	gender: Female	tissue: blood	GSM1539763
Blood	Homo sapiens	status: CTL	ethnicity: Western European	age: 77	gender: Male	tissue: blood	GSM1539764
Blood	Homo sapiens	status: AD	ethnicity: Other Caucasian	age: 76	gender: Female	tissue: blood	GSM1539765
Blood	Homo sapiens	status: AD	ethnicity: Any_Other_White_Background	age: 80	gender: Female	tissue: blood	GSM1539766
Blood	Homo sapiens	status: AD	ethnicity: British_English	age: 85	gender: Female	tissue: blood	GSM1539767
Blood	Homo sapiens	status: AD	ethnicity: Western European	age: 82	gender: Female	tissue: blood	GSM1539768
Blood	Homo sapiens	status: AD	ethnicity: Western European	age: 78	gender: Female	tissue: blood	GSM1539769
Blood	Homo sapiens	status: CTL	ethnicity: British_English	age: 86	gender: Female	tissue: blood	GSM1539770
Blood	Homo sapiens	status: MCI	ethnicity: British	age: 93	gender: Male	tissue: blood	GSM1539771
Blood	Homo sapiens	status: MCI	ethnicity: Western European	age: 77	gender: Female	tissue: blood	GSM1539772
Blood	Homo sapiens	status: AD	ethnicity: Western European	age: 81	gender: Female	tissue: blood	GSM1539773
Blood	Homo sapiens	status: MCI	ethnicity: Western European	age: 81	gender: Female	tissue: blood	GSM1539774
Blood	Homo sapiens	status: CTL	ethnicity: Western European	age: 85	gender: Female	tissue: blood	GSM1539775
Blood	Homo sapiens	status: MCI	ethnicity: British	age: 77	gender: Female	tissue: blood	GSM1539776
Blood	Homo sapiens	status: AD	ethnicity: Western European	age: 79	gender: Male	tissue: blood	GSM1539777
Blood	Homo sapiens	status: AD	ethnicity: Western European	age: 78	gender: Female	tissue: blood	GSM1539778
Blood	Homo sapiens	status: CTL	ethnicity: Western European	age: 77	gender: Male	tissue: blood	GSM1539779
Blood	Homo sapiens	status: AD	ethnicity: Western European	age: 80	gender: Male	tissue: blood	GSM1539780
Blood	Homo sapiens	status: CTL	ethnicity: Western European	age: 81	gender: Female	tissue: blood	GSM1539781
Blood	Homo sapiens	status: MCI	ethnicity: British	age: 93	gender: Female	tissue: blood	GSM1539782
Blood	Homo sapiens	status: AD	ethnicity: Western European	age: 77	gender: Female	tissue: blood	GSM1539783
Blood	Homo sapiens	status: MCI	ethnicity: Western European	age: 80	gender: Female	tissue: blood	GSM1539784
Blood	Homo sapiens	status: AD	ethnicity: Western European	age: 83	gender: Male	tissue: blood	GSM1539785
Blood	Homo sapiens	status: MCI	ethnicity: Western European	age: 78	gender: Male	tissue: blood	GSM1539786
Blood	Homo sapiens	status: AD	ethnicity: Western European	age: 79	gender: Male	tissue: blood	GSM1539787
Blood	Homo sapiens	status: AD	ethnicity: British_English	age: 73	gender: Male	tissue: blood	GSM1539788
Blood	Homo sapiens	status: MCI	ethnicity: unkown but she's white and speaks english with a slight south african accent	age: 83	gender: Female	tissue: blood	GSM1539789
Blood	Homo sapiens	status: MCI	ethnicity: Western European	age: 80	gender: Female	tissue: blood	GSM1539790
Blood	Homo sapiens	status: MCI	ethnicity: British	age: 86	gender: Male	tissue: blood	GSM1539791
Blood	Homo sapiens	status: MCI	ethnicity: Western European	age: 83	gender: Female	tissue: blood	GSM1539792
Blood	Homo sapiens	status: MCI	ethnicity: Western European	age: 83	gender: Female	tissue: blood	GSM1539793
Blood	Homo sapiens	status: AD	ethnicity: Western European	age: 82	gender: Male	tissue: blood	GSM1539794
Blood	Homo sapiens	status: CTL	ethnicity: Western European	age: 88	gender: Male	tissue: blood	GSM1539795
Blood	Homo sapiens	status: CTL	ethnicity: British_English	age: 86	gender: Female	tissue: blood	GSM1539796

## Sheet: GSE110226
!Sample_source_name_ch1	!Sample_organism_ch1	!Sample_characteristics_ch1	!Sample_characteristics_ch1	!Sample_characteristics_ch1	!Sample_characteristics_ch1	!Sample_characteristics_ch1	!Sample_extract_protocol_ch1	ID_REF
choroid plexus	Homo sapiens	age: 74	Sex: female	post mortem interval (hr): 15	apoe genotype: E4/E4	disease state: AD (Braak III-IV)	Post-mortem tissue samples from healthy controls (Ctrl) of mean age 60 y/mean PMI 22 h; and from patients with advanced AD Braak & Braak stage III-VI (80 y/17 h), FTD (72 y/NA) and HuD (71 y/19 h), were snap frozen in liquid N2 and stored at -80掳C in the Brown University Brain Tissue for Neurodegenerative Disorders Resource Center until processed.	GSM2982966
choroid plexus	Homo sapiens	age: 84	Sex: female	post mortem interval (hr): .	apoe genotype: E3/E4	disease state: AD (severe Braak V-VI)	Post-mortem tissue samples from healthy controls (Ctrl) of mean age 60 y/mean PMI 22 h; and from patients with advanced AD Braak & Braak stage III-VI (80 y/17 h), FTD (72 y/NA) and HuD (71 y/19 h), were snap frozen in liquid N2 and stored at -80掳C in the Brown University Brain Tissue for Neurodegenerative Disorders Resource Center until processed.	GSM2982967
choroid plexus	Homo sapiens	age: 84	Sex: male	post mortem interval (hr): .	apoe genotype: E3/E4	disease state: AD (severe Braak V-VI)	Post-mortem tissue samples from healthy controls (Ctrl) of mean age 60 y/mean PMI 22 h; and from patients with advanced AD Braak & Braak stage III-VI (80 y/17 h), FTD (72 y/NA) and HuD (71 y/19 h), were snap frozen in liquid N2 and stored at -80掳C in the Brown University Brain Tissue for Neurodegenerative Disorders Resource Center until processed.	GSM2982968
choroid plexus	Homo sapiens	age: 84	Sex: female	post mortem interval (hr): .	apoe genotype: E3/E4	disease state: AD (severe + Lewy body disease)	Post-mortem tissue samples from healthy controls (Ctrl) of mean age 60 y/mean PMI 22 h; and from patients with advanced AD Braak & Braak stage III-VI (80 y/17 h), FTD (72 y/NA) and HuD (71 y/19 h), were snap frozen in liquid N2 and stored at -80掳C in the Brown University Brain Tissue for Neurodegenerative Disorders Resource Center until processed.	GSM2982969
choroid plexus	Homo sapiens	age: 89	Sex: male	post mortem interval (hr): .	apoe genotype: E2/E3	disease state: AD (severe Braak V-VI)	Post-mortem tissue samples from healthy controls (Ctrl) of mean age 60 y/mean PMI 22 h; and from patients with advanced AD Braak & Braak stage III-VI (80 y/17 h), FTD (72 y/NA) and HuD (71 y/19 h), were snap frozen in liquid N2 and stored at -80掳C in the Brown University Brain Tissue for Neurodegenerative Disorders Resource Center until processed.	GSM2982970
choroid plexus	Homo sapiens	age: 73	Sex: male	post mortem interval (hr): 24.5	apoe genotype: E3/E3	disease state: AD (severe Braak V-VI)	Post-mortem tissue samples from healthy controls (Ctrl) of mean age 60 y/mean PMI 22 h; and from patients with advanced AD Braak & Braak stage III-VI (80 y/17 h), FTD (72 y/NA) and HuD (71 y/19 h), were snap frozen in liquid N2 and stored at -80掳C in the Brown University Brain Tissue for Neurodegenerative Disorders Resource Center until processed.	GSM2982971
choroid plexus	Homo sapiens	age: 70	Sex: male	post mortem interval (hr): 10.8	apoe genotype: E3/E4	disease state: AD (severe Braak V-VI)	Post-mortem tissue samples from healthy controls (Ctrl) of mean age 60 y/mean PMI 22 h; and from patients with advanced AD Braak & Braak stage III-VI (80 y/17 h), FTD (72 y/NA) and HuD (71 y/19 h), were snap frozen in liquid N2 and stored at -80掳C in the Brown University Brain Tissue for Neurodegenerative Disorders Resource Center until processed.	GSM2982972
choroid plexus	Homo sapiens	age: 62	Sex: male	post mortem interval (hr): 23.9	apoe genotype: E3/E4	disease state: normal control	Post-mortem tissue samples from healthy controls (Ctrl) of mean age 60 y/mean PMI 22 h; and from patients with advanced AD Braak & Braak stage III-VI (80 y/17 h), FTD (72 y/NA) and HuD (71 y/19 h), were snap frozen in liquid N2 and stored at -80掳C in the Brown University Brain Tissue for Neurodegenerative Disorders Resource Center until processed.	GSM2982973
choroid plexus	Homo sapiens	age: 55	Sex: female	post mortem interval (hr): 29	apoe genotype: E3/E3	disease state: normal control	Post-mortem tissue samples from healthy controls (Ctrl) of mean age 60 y/mean PMI 22 h; and from patients with advanced AD Braak & Braak stage III-VI (80 y/17 h), FTD (72 y/NA) and HuD (71 y/19 h), were snap frozen in liquid N2 and stored at -80掳C in the Brown University Brain Tissue for Neurodegenerative Disorders Resource Center until processed.	GSM2982974
choroid plexus	Homo sapiens	age: 37	Sex: male	post mortem interval (hr): 18.75	apoe genotype: E3/E3	disease state: normal control	Post-mortem tissue samples from healthy controls (Ctrl) of mean age 60 y/mean PMI 22 h; and from patients with advanced AD Braak & Braak stage III-VI (80 y/17 h), FTD (72 y/NA) and HuD (71 y/19 h), were snap frozen in liquid N2 and stored at -80掳C in the Brown University Brain Tissue for Neurodegenerative Disorders Resource Center until processed.	GSM2982975
choroid plexus	Homo sapiens	age: 64	Sex: male	post mortem interval (hr): 25.8	apoe genotype: E3/E3	disease state: normal control	Post-mortem tissue samples from healthy controls (Ctrl) of mean age 60 y/mean PMI 22 h; and from patients with advanced AD Braak & Braak stage III-VI (80 y/17 h), FTD (72 y/NA) and HuD (71 y/19 h), were snap frozen in liquid N2 and stored at -80掳C in the Brown University Brain Tissue for Neurodegenerative Disorders Resource Center until processed.	GSM2982976
choroid plexus	Homo sapiens	age: 69	Sex: female	post mortem interval (hr): 12.3	apoe genotype: E3/E3	disease state: normal control	Post-mortem tissue samples from healthy controls (Ctrl) of mean age 60 y/mean PMI 22 h; and from patients with advanced AD Braak & Braak stage III-VI (80 y/17 h), FTD (72 y/NA) and HuD (71 y/19 h), were snap frozen in liquid N2 and stored at -80掳C in the Brown University Brain Tissue for Neurodegenerative Disorders Resource Center until processed.	GSM2982977
choroid plexus	Homo sapiens	age: 70	Sex: male	post mortem interval (hr): .	apoe genotype: E3/E4	disease state: normal control	Post-mortem tissue samples from healthy controls (Ctrl) of mean age 60 y/mean PMI 22 h; and from patients with advanced AD Braak & Braak stage III-VI (80 y/17 h), FTD (72 y/NA) and HuD (71 y/19 h), were snap frozen in liquid N2 and stored at -80掳C in the Brown University Brain Tissue for Neurodegenerative Disorders Resource Center until processed.	GSM2982978
choroid plexus	Homo sapiens	age: 76	Sex: male	post mortem interval (hr): .	apoe genotype: E2/E3	disease state: FTD	Post-mortem tissue samples from healthy controls (Ctrl) of mean age 60 y/mean PMI 22 h; and from patients with advanced AD Braak & Braak stage III-VI (80 y/17 h), FTD (72 y/NA) and HuD (71 y/19 h), were snap frozen in liquid N2 and stored at -80掳C in the Brown University Brain Tissue for Neurodegenerative Disorders Resource Center until processed.	GSM2982979
choroid plexus	Homo sapiens	age: 75	Sex: female	post mortem interval (hr): .	apoe genotype: E3/E3	disease state: FTD & motor neuron disease	Post-mortem tissue samples from healthy controls (Ctrl) of mean age 60 y/mean PMI 22 h; and from patients with advanced AD Braak & Braak stage III-VI (80 y/17 h), FTD (72 y/NA) and HuD (71 y/19 h), were snap frozen in liquid N2 and stored at -80掳C in the Brown University Brain Tissue for Neurodegenerative Disorders Resource Center until processed.	GSM2982980
choroid plexus	Homo sapiens	age: 58	Sex: male	post mortem interval (hr): .	apoe genotype: E3/E3	disease state: FTD Pick's disease	Post-mortem tissue samples from healthy controls (Ctrl) of mean age 60 y/mean PMI 22 h; and from patients with advanced AD Braak & Braak stage III-VI (80 y/17 h), FTD (72 y/NA) and HuD (71 y/19 h), were snap frozen in liquid N2 and stored at -80掳C in the Brown University Brain Tissue for Neurodegenerative Disorders Resource Center until processed.	GSM2982981
choroid plexus	Homo sapiens	age: 80	Sex: female	post mortem interval (hr): .	apoe genotype: E3/E4	disease state: FTD	Post-mortem tissue samples from healthy controls (Ctrl) of mean age 60 y/mean PMI 22 h; and from patients with advanced AD Braak & Braak stage III-VI (80 y/17 h), FTD (72 y/NA) and HuD (71 y/19 h), were snap frozen in liquid N2 and stored at -80掳C in the Brown University Brain Tissue for Neurodegenerative Disorders Resource Center until processed.	GSM2982982
choroid plexus	Homo sapiens	age: 68	Sex: male	post mortem interval (hr): 30.05	apoe genotype: E3/E3	disease state: HD (grade IV)	Post-mortem tissue samples from healthy controls (Ctrl) of mean age 60 y/mean PMI 22 h; and from patients with advanced AD Braak & Braak stage III-VI (80 y/17 h), FTD (72 y/NA) and HuD (71 y/19 h), were snap frozen in liquid N2 and stored at -80掳C in the Brown University Brain Tissue for Neurodegenerative Disorders Resource Center until processed.	GSM2982983
choroid plexus	Homo sapiens	age: 65	Sex: female	post mortem interval (hr): 3.5	apoe genotype: E3/E4	disease state: HD (grade IV)	Post-mortem tissue samples from healthy controls (Ctrl) of mean age 60 y/mean PMI 22 h; and from patients with advanced AD Braak & Braak stage III-VI (80 y/17 h), FTD (72 y/NA) and HuD (71 y/19 h), were snap frozen in liquid N2 and stored at -80掳C in the Brown University Brain Tissue for Neurodegenerative Disorders Resource Center until processed.	GSM2982984
choroid plexus	Homo sapiens	age: 80	Sex: male	post mortem interval (hr): 24	apoe genotype: E4/E4	disease state: HD (grade IV)	Post-mortem tissue samples from healthy controls (Ctrl) of mean age 60 y/mean PMI 22 h; and from patients with advanced AD Braak & Braak stage III-VI (80 y/17 h), FTD (72 y/NA) and HuD (71 y/19 h), were snap frozen in liquid N2 and stored at -80掳C in the Brown University Brain Tissue for Neurodegenerative Disorders Resource Center until processed.	GSM2982985
